# Supplementary material for: Jasmonic acid (JA) and gibberellic acid (GA3) mitigated Cd-toxicity in chickpea plants through restricted cd uptake and oxidative stress management
Source: Sci Rep. 2021 Oct 5;11:19768. doi: 10.1038/s41598-021-98753-8 (PMC8492619; doi:10.1038/s41598-021-98753-8)
Supplement: Supplementary file 1 — Supplementary Information. [file 41598_2021_98753_MOESM1_ESM.xlsx]

## Sheet: One way Anova table and posthoc
Supplementary File 1. Effect of JA and GA3 applied individually and/or in combination on morphological, physiological, biochemical, and minerals parameters in chickpea under Cd toxicity (Mean ± S.E.). All experimental data were analyzed by one-way analysis of variance with the Bonferroni correction for multiple comparisons (p < 0.05) using statistical software package STATISTIX 10
Mean
Factor	Shoot length (cm)	Root length (cm)	Shoot FW (g plant-1)	Shoot DW (g plant-1)	Root FW (g plant-1)	Root DW (g plant-1)	Shoot Cd (mg kg-1 DW)	Root Cd (mg kg-1 DW)	Translocation factor (TF)	Chl a (mg kg-1 FW)	Chl b (mg kg-1 FW)	Total Chl (mg kg-1 FW)	Carotenoids (mg kg-1 FW)	RWC (%)	Proline (µg g-1 FW)	GB(µg g-1 FW)	H2O2 (µmol g-1 FW)	MDA (µmol g-1 FW)	EL (%)	SOD	CAT	APX	GR	DHAR	MDHAR	GST	AsA	DHA	AsA/DHA Ratio	GSH	GSSH	GSH/GSSG Ratio	MG (µM g-1 FW)	GlyI (nM min-1 mg-1 protein)	GlyII (nM min-1 mg-1 protein)	S	Mg	Ca	K	P	S	Mg	Ca	K	P
0	24.72	9.12	6.01	2.11	4.11	1.32	0	0	0	1.52	0.43	1.95	0.39	88.15	27.1	2.4	2.17	3.16	14.12	85.37	70.39	5.33	6.07	105	47.55	15.76	4900	36.32	4.71	115	15.21	7.56	15.22	0.85	0.56	10.21	7.15	10.22	11.09	10.1533	4.35	4.75	3.98	9.12	4.02
JA	25.32	10.56	6.55	2.31	4.56	1.49	0	0	0	1.65	0.47	2.12	0.43	90.25	27.75	2.45	1.95	2.88	12.3	90.21	74.12	5.91	6.55	115	48.32	16.11	4900	55.02	4.79	119	16.22	7.33	13.56	0.96	0.61	11.55	7.99	12.0867	13.35	14.21	5.16	5.29	4.88	11.25	4.96
GA3	25.15	10.27	6.35	2.19	4.32	1.4	0	0	0	1.61	0.46	2.07	0.43	90	27.11	2.39	1.99	2.9	12	90	73.22	5.85	6.42	110	48	15.96	4900	50.06	5.73	119	16.56	7.18	13.37	0.9	0.6	11.17	7.53	11.5733	13.11	13.77	5.01	5.16	4.75	10.88	4.81
JA+GA3	26.31	11.05	6.77	2.45	4.64	1.57	0	0	0	1.67	0.48	2.15	0.43	90.3	27.81	2.48	1.9	2.75	12.37	90.35	75.08	5.99	6.81	121	48.34	16.23	4900	55.15	4.82	123	16.34	7.52	13.55	0.96	0.62	11.76	8.11	12.21	13.45	14.37	5.21	5.36	4.95	11.44	4.99
Cd	9.55	3.17	3.19	1.32	2.05	0.81	15.57	37.31	0.417	0.72	0.19	0.91	0.49	44.21	144	11.17	6.85	5.11	76.25	148	139	8.51	8.91	52.3	25.72	26.09	2000	28.56	2.75	188	21.23	8.85	27.85	0.52	0.4	5.58	3.88	5.21	5.92	4.95	1.88	2.1	1.95	4.27	1.88
Cd+JA	18.75	5.32	4.18	1.88	2.77	1.05	5.11	15.72	0.325	1.11	0.33	1.44	0.58	64.35	155	15.13	4.08	4.12	60.11	162	148	10.49	12.11	88.41	36.56	31.55	2600	33.51	3.56	200	22.61	8.84	20.62	0.69	0.49	6.85	4.92333	7.32	7.85	6.44	2.39	2.86	2.38	6.39	2.69
Cd+GA3	18.36	5.21	4.07	1.72	2.69	1	5.56	16.11	0.345	1.05	0.29	1.34	0.53	61.49	150	14.22	4.16	4.29	65.35	160	145	9.55	11.88	79.32	34.11	29.27	2400	32.21	5.96	225	24.22	9.28	21.76	0.63	0.44	6.34	4.68	6.95	7.52	6.12	2.18	2.75	2.27	5.95	2.51
Cd+JA+GA3	21.32	7.44	4.95	1.99	3.35	1.21	4.32	14.31	0.301	1.27	0.4	1.67	0.67	75.31	165	18.35	3.69	3.85	51.23	182	152	14.49	15.11	97.27	43.89	39.85	3300	46.53	6.22	230	24.53	9.37	18.44	0.75	0.53	8.27	5.79	8.12	9.25	8.27	3.12	3.51	3.01	7.82	3.11
F-value	118.23	231.527	118.346	142.821	152.922	338.272	522.792	590.878	1629.3	99.2139	124.563	97.5666	76.9307	93.3234	736.593	765.126	377.73	125.358	709.3	187.512	218.875	244.681	225.826	96.1656	75.0642	257.718	203.486	110.141	106.485	168.42	73.5417	24.5169	152.023	85.6383	50.2366	140.467	124.736	144.527	145.969	247.709	248.821	188.116	216.183	174.764	192.418
P-value	1.42497e-12	7.24752e-15	1.41411e-12	3.24944e-13	1.90103e-13	3.60234e-16	1.13398e-17	4.28041e-18	1.31334e-21	5.58394e-12	9.47979e-13	6.35951e-12	3.99833e-11	8.98038e-12	7.39656e-19	5.46383e-19	1.50096e-16	9.01965e-13	9.99272e-19	3.8247e-14	1.1296e-14	4.68302e-15	8.82497e-15	7.11535e-12	4.83098e-11	3.10637e-15	2.0079e-14	2.47665e-12	3.22148e-12	8.90456e-14	5.65604e-11	2.04017e-07	1.99112e-13	1.7473e-11	1.03523e-09	3.70139e-13	9.37719e-13	2.96056e-13	2.73877e-13	4.24917e-15	4.10126e-15	3.72892e-14	1.2455e-14	6.65743e-14	3.12046e-14
Std. Error of Mean
Factor	SL	RL	SFW	SDW	RFW	RDW	CDS	CDR	TF	CHLA	CHLB	TCHL	CARO	RWC	PRO	GB	H2O2	MDA	EL	SOD	CAT	APX	GR	DHAR	MDHAR	GST	AsA	DHA	ADR	GSH	GSSH	GGR	MG	GLY1	GLY2	SS	MGS	CAS	KS	PS	SR	MGR	CAR	KR	PR
0	0.549374	0.189022	0.12923	0.0281558	0.0847118	0.00802081	0	0	0	0.0361156	0.00998749	0.0475	0.00867468	2.00542	0.615856	0.0543655	0.0516728	0.0647868	0.338327	1.90373	1.5623	0.114757	0.130814	2.2301	1.0869	0.357371	113.161	0.736939	0.097446	2.5482	0.333487	0.159478	0.362172	0.0182506	0.011547	0.216907	0.153158	0.213776	0.229754	0.203415	0.0888819	0.102038	0.0816	0.186385	0.0824825
0 + JA (1 nM)	0.574448	0.24542	0.151308	0.0353942	0.103645	0.014003	0	0	0	0.0406458	0.0118216	0.0536749	0.0087892	2.09564	0.643747	0.0564987	0.0425039	0.0526245	0.263477	2.10924	1.71957	0.138694	0.150425	2.63122	1.12006	0.372345	113.161	1.37672	0.100306	2.71539	0.375605	0.147309	0.293243	0.0228053	0.011547	0.271492	0.187663	0.288694	0.31992	0.349333	0.121244	0.124287	0.116898	0.269405	0.119543
GA3	0.567296	0.233373	0.142934	0.0308666	0.0933506	0.0104083	0	0	0	0.0391929	0.0113578	0.0517904	0.0087892	2.08483	0.616281	0.0539426	0.0441088	0.0534634	0.252161	2.10016	1.68108	0.136126	0.144983	2.42607	1.10624	0.3659	113.161	1.16889	0.138218	2.71539	0.390231	0.146401	0.285831	0.0202629	0.011547	0.255413	0.168346	0.266104	0.309634	0.332315	0.118462	0.118751	0.111368	0.253728	0.113135
JA+GA3	0.616783	0.266332	0.160734	0.0411552	0.107156	0.0175523	0	0	0	0.0413894	0.0122882	0.0548293	0.0087892	2.0978	0.646344	0.0577928	0.0405473	0.0473242	0.26617	2.1153	1.76098	0.142144	0.161543	2.88675	1.12093	0.377529	113.161	1.38235	0.101399	2.88675	0.380744	0.153948	0.29285	0.0228053	0.0173205	0.280534	0.192835	0.294449	0.32424	0.357957	0.127017	0.127306	0.119916	0.27759	0.120839
Cd (150 mg L-1)	0.29858	0.107376	0.065312	0.0305123	0.061458	0.0231535	0.631146	1.40725	0.00821924	0.0320052	0.00526783	0.0397524	0.00975961	0.965298	3.06769	0.236721	0.176438	0.120265	1.90537	3.04808	3.03985	0.185736	0.193767	1.25544	0.562476	0.530549	42.5245	0.601646	0.0750634	3.88022	0.450277	0.205508	0.698594	0.0116225	0.0057735	0.11238	0.080829	0.106893	0.121613	0.106289	0.0401524	0.0451082	0.0398288	0.100601	0.040052
Cd +JA	0.453607	0.117327	0.0931456	0.0226053	0.050528	0.0123322	0.120265	0.378941	0.00590727	0.0275877	0.00589491	0.0353412	0.01249	1.46995	3.50766	0.335597	0.0893706	0.0804322	1.27217	3.56859	3.41361	0.219994	0.265649	2.13387	0.821794	0.67312	56.1991	0.695413	0.0700105	4.32066	0.504698	0.205508	0.426654	0.0130032	0.01	0.149312	0.108985	0.170858	0.175744	0.138678	0.050981	0.0631803	0.0508535	0.143689	0.0616382
Cd +GA3	0.438437	0.114412	0.0891294	0.0217025	0.0506071	0.0144338	0.140418	0.395102	0.00619644	0.0274241	0.0047697	0.0346987	0.0108282	1.3648	3.30359	0.304438	0.0900972	0.0865655	1.45906	3.49039	3.2869	0.19838	0.257853	1.78603	0.736767	0.602747	50.0833	0.663171	0.148288	5.33907	0.572178	0.225167	0.458258	0.0118568	0.01	0.132076	0.102632	0.156421	0.163749	0.128808	0.0451133	0.0594117	0.0473533	0.128895	0.0550269
Cd +JA+GA3	0.560318	0.196472	0.124477	0.0247538	0.0587544	0.00748888	0.0876888	0.323597	0.00577372	0.029548	0.00866025	0.0392715	0.016039	1.91877	3.93176	0.465229	0.0883722	0.0716909	1.0329	4.39941	3.58535	0.369158	0.384746	2.50599	1.1185	0.99974	83.7158	1.17831	0.159905	5.55411	0.585549	0.23094	0.374477	0.0146828	0.011547	0.206518	0.144338	0.204324	0.232845	0.210155	0.0792125	0.0892006	0.0756329	0.201091	0.0789238
Bonferroni (p<0.05)
Factor	SL	RL	SFW	SDW	RFW	RDW	CDS	CDR	TF	CHLA	CHLB	TCHL	CARO	RWC	PRO	GB	H2O2	MDA	EL	SOD	CAT	APX	GR	DHAR	MDHAR	GST	AsA	DHA	ADR	GSH	GSSH	GGR	MG	GLY1	GLY2	SS	MGS	CAS	KS	PS	SR	MGR	CAR	KR	PR
0	a	b	b	cd	b	d	c	c	d	a	bc	a	d	a	c	d	d	d	d	c	b	d	d	bc	a	d	a	c	b	c	c	b	d	b	ab	b	b	b	b	b	b	b	b	b	b
0 + JA (1 nM)	a	a	ab	ab	a	b	c	c	d	a	ab	a	d	a	c	d	d	de	d	c	b	d	d	ab	a	d	a	a	b	c	c	b	d	a	a	a	a	a	a	a	a	a	a	a	a
GA3	a	a	ab	bc	ab	c	c	c	d	a	ab	a	d	a	c	d	d	de	d	c	b	d	d	ab	a	d	a	ab	a	c	c	b	d	ab	a	ab	ab	a	a	a	a	ab	a	a	a
JA+GA3	a	a	a	a	a	a	c	c	d	a	a	a	d	a	c	d	d	e	d	c	b	d	d	a	a	d	a	a	b	c	c	b	d	a	a	a	a	a	a	a	a	a	a	a	a
Cd (150 mg L-1)	d	e	e	g	e	g	a	a	a	d	e	d	c	d	b	c	a	a	a	b	a	c	c	f	c	c	d	d	d	b	b	a	a	e	e	e	e	d	e	e	e	e	d	e	e
Cd +JA	bc	d	d	e	d	f	b	b	bc	bc	d	bc	b	c	ab	b	bc	bc	b	b	a	b	b	de	b	b	c	cd	c	b	ab	a	bc	cd	cd	d	d	c	d	d	d	d	d	d	cd
Cd +GA3	c	d	d	f	d	f	b	b	b	c	d	c	bc	c	b	b	b	b	b	b	a	bc	b	e	b	b	cd	cd	a	a	a	a	b	d	de	de	d	c	d	de	de	d	d	d	d
Cd +JA+GA3	b	c	c	de	c	e	b	b	c	b	c	b	a	b	a	a	c	c	c	a	a	a	a	cd	a	a	b	b	a	a	a	a	c	c	bc	c	c	c	c	c	c	c	c	c	c
